# Supplementary material for: Estimating global economic well-being with unlit settlements
Source: Nat Commun. 2022 May 5;13:2459. doi: 10.1038/s41467-022-30099-9 (PMC9072384; doi:10.1038/s41467-022-30099-9)
Supplement: Supplementary file 3 — Dataset 1 [file 41467_2022_30099_MOESM3_ESM.xlsx]

## Sheet: Supplementary Data 1
Country	Total WSF (km2)	Unlit WSF (km2)	Total Unlit WSF (%)	Unlit Urban (%)	Unlit Rural (%)
Afghanistan	1202	341	28	11	55
Albania	680	53	8	1	15
Algeria	4543	91	2	0	6
Andorra	5	0	0	0	0
Angola	1545	298	19	5	68
Antigua and Barbuda	23	0	0	0	0
Argentina	9245	289	3	0	11
Armenia	833	157	19	5	36
Australia	13408	1838	14	0	33
Austria	3790	822	22	3	33
Azerbaijan	2936	146	5	1	9
Bahrain	156	0	0	0	0
Bangladesh	9825	4053	41	35	67
Barbados	80	0	0	0	0
Belarus	4616	1742	38	11	53
Belgium	4582	539	12	5	25
Belize	67	2	3	0	7
Benin	1934	958	50	18	80
Bhutan	22	1	5	0	8
Bolivia	1156	30	3	0	11
Bosnia and Herzegovina	1045	139	13	3	25
Botswana	1571	291	19	0	27
Brazil	31458	510	2	0	6
Brunei	208	2	1	0	2
Bulgaria	3353	117	3	0	5
Burkina Faso	2362	1490	63	14	86
Burundi	325	198	61	34	93
Cabo Verde	35	1	3	0	6
Cambodia	2007	1303	65	22	83
Cameroon	2245	1081	48	16	80
Canada	13325	925	7	0	16
Central African Republic	498	415	83	63	99
Chad	523	270	52	27	88
Chile	2504	40	2	0	6
China	270932	90972	34	19	62
Colombia	2953	93	3	0	11
Comoros	52	34	65	39	96
Costa Rica	698	21	3	1	9
Croatia	1905	379	20	2	30
Cuba	1480	35	2	0	7
Cyprus	424	3	1	0	1
Czechia	5068	779	15	3	22
Democratic Republic of the Congo	3951	2956	75	59	96
Denmark	2865	872	30	8	46
Djibouti	28	1	4	0	6
Dominica	16	0	0	0	0
Dominican Republic	1126	15	1	0	6
East Timor	62	5	8	0	15
Ecuador	1552	78	5	1	15
Egypt	6126	12	0	0	1
El Salvador	521	14	3	0	11
Equatorial Guinea	166	32	19	0	39
Eritrea	108	38	35	9	65
Estonia	498	83	17	0	29
eSwatini	103	5	5	0	11
Ethiopia	1945	494	25	10	63
Fiji	280	141	50	0	63
Finland	2499	569	23	0	37
France	30977	7357	24	1	38
Gabon	341	106	31	15	47
Gambia	269	130	48	23	90
Georgia	1384	255	18	2	29
Germany	31039	5856	19	6	32
Ghana	4527	861	19	4	41
Greece	4264	94	2	0	3
Grenada	23	0	0	0	0
Guatemala	1290	87	7	1	19
Guinea	1626	1107	68	27	93
Guinea-Bissau	189	120	63	27	92
Guyana	191	9	5	0	9
Haiti	502	109	22	9	63
Honduras	692	11	2	0	6
Hungary	5235	483	9	2	14
Iceland	96	7	7	0	18
India	78462	7477	10	5	15
Indonesia	34742	7220	21	10	39
Iran	12298	173	1	0	3
Iraq	4122	320	8	4	15
Ireland	1659	499	30	0	45
Israel	2255	10	0	0	2
Italy	22603	1162	5	1	9
Ivory Coast	2773	850	31	6	52
Jamaica	548	1	0	0	1
Japan	40575	4429	11	5	32
Jordan	943	2	0	0	1
Kazakhstan	5627	508	9	3	17
Kenya	2290	777	34	8	57
Kosovo	467	20	4	1	9
Kuwait	503	1	0	0	1
Kyrgyzstan	1653	43	3	0	6
Laos	1117	383	34	1	45
Latvia	709	195	28	2	47
Lebanon	1094	4	0	0	1
Lesotho	152	12	8	0	26
Liberia	492	340	69	48	94
Libya	1694	48	3	1	7
Liechtenstein	18	1	6	7	0
Lithuania	1558	694	45	9	65
Luxembourg	223	11	5	1	10
Macedonia	505	5	1	0	2
Madagascar	1760	1284	73	16	90
Malawi	2504	1683	67	1	80
Malaysia	7536	600	8	2	20
Mali	3600	2809	78	21	94
Malta	100	0	0	0	0
Mauritania	297	67	23	6	43
Mauritius	50	0	0	0	0
Mexico	20367	274	1	0	4
Moldova	1735	630	36	15	52
Monaco	2	0	0	0	0
Mongolia	263	8	3	0	8
Montenegro	182	3	2	1	3
Morocco	2706	194	7	0	18
Mozambique	3196	1473	46	5	72
Myanmar	5147	2281	44	9	68
Namibia	268	20	7	0	18
Nepal	1129	261	23	9	38
Netherlands	4724	524	11	3	34
New Zealand	1818	155	9	0	23
Nicaragua	470	17	4	0	13
Niger	562	269	48	17	80
Nigeria	21833	12412	57	32	83
North Korea	1355	873	64	49	89
Northern Cyprus	204	1	0	0	1
Norway	1419	60	4	0	9
Oman	899	22	2	0	6
Pakistan	10606	1313	12	3	26
Panama	549	7	1	0	5
Papua New Guinea	149	28	19	3	33
Paraguay	889	11	1	0	5
Peru	2063	69	3	1	10
Philippines	6074	911	15	3	37
Poland	16250	4057	25	5	38
Portugal	5236	99	2	0	3
Qatar	374	0	0	0	0
Republic of Serbia	2879	98	3	0	6
Republic of the Congo	466	104	22	6	43
Romania	8880	1257	14	2	19
Russia	58854	7093	12	2	21
Rwanda	530	275	52	25	86
Saint Kitts and Nevis	16	0	0	0	0
Saint Lucia	43	0	0	0	0
Saint Vincent and the Grenadines	16	0	0	0	0
Samoa	40	10	25	0	47
San Marino	11	0	0	0	0
Saudi Arabia	6233	72	1	0	3
Senegal	1137	430	38	5	75
Seychelles	3	0	0	0	0
Sierra Leone	585	419	72	42	97
Singapore	275	0	0	0	0
Slovakia	2455	522	21	3	30
Slovenia	787	150	19	3	30
Solomon Islands	20	5	25	0	71
Somalia	224	85	38	20	73
Somaliland	74	8	11	3	46
South Africa	11818	502	4	0	12
South Korea	8287	350	4	0	10
South Sudan	192	115	60	55	80
Spain	13423	622	5	0	9
Sri Lanka	1881	582	31	27	39
Sudan	2321	453	20	7	39
Suriname	213	9	4	0	10
Sweden	3735	415	11	0	21
Switzerland	2498	304	12	4	26
Syria	3405	1259	37	26	49
Taiwan	4389	47	1	0	4
Tajikistan	1875	148	8	4	20
Thailand	23717	3837	16	1	25
The Bahamas	122	1	1	0	5
Togo	688	170	25	3	59
Trinidad and Tobago	399	0	0	0	0
Tunisia	3122	693	22	0	37
Turkey	13166	226	2	0	4
Turkmenistan	1515	15	1	0	2
Uganda	2260	1444	64	35	87
Ukraine	21524	7440	35	12	49
United Arab Emirates	1561	3	0	0	1
United Kingdom	15304	2124	14	3	38
United Republic of Tanzania	6074	3609	59	14	82
United States of America	159684	10512	7	0	16
Uruguay	706	15	2	0	8
Uzbekistan	9107	1420	16	12	25
Vanuatu	18	2	11	0	33
Venezuela	4094	49	1	0	4
Vietnam	15975	5866	37	27	55
Yemen	819	189	23	4	42
Zambia	4275	2583	60	5	80
Zimbabwe	1018	102	10	1	28
